# Supplementary material for: ﻿Larissimusnigricans sp. nov. (Hymenoptera, Braconidae), a new reared species of a rare neotropical genus recovered through biodiversity inventory in Ecuador
Source: Zookeys. 2023 Mar 24;1156:15–24. doi: 10.3897/zookeys.1156.101396 (PMC10193278; doi:10.3897/zookeys.1156.101396)
Supplement: XML Treatment for Larissimus nigricans [file zookeys.1156.101396-treatment1.xml]

<!DOCTYPE tp:taxon-treatment
  PUBLIC "-//TaxonX//DTD Taxonomic Treatment Publishing DTD v0 20100105//EN" "tax-treatment-NSO.dtd">
<tp:taxon-treatment xmlns:tp="http://www.plazi.org/taxpub"><tp:treatment-meta><kwd-group><label>Taxon classification</label><kwd>
                <named-content content-type="kingdom">Animalia</named-content>
              </kwd><kwd>
                <named-content content-type="order">Hymenoptera</named-content>
              </kwd><kwd>
                <named-content content-type="family">Braconidae</named-content>
              </kwd></kwd-group><mixed-citation publication-type="journal"><person-group><name><surname>Carrington-Hoekstra</surname><given-names>Pomona</given-names></name><name><surname>Fernandez-Triana</surname><given-names>Jose</given-names></name><name><surname>Dyer</surname><given-names>Lee A.</given-names></name><name><surname>Whitfield</surname><given-names>James</given-names></name></person-group><article-title>﻿<italic><tp:taxon-name><tp:taxon-name-part taxon-name-part-type="genus" reg="Larissimus">Larissimus</tp:taxon-name-part><tp:taxon-name-part taxon-name-part-type="species" reg="nigricans">nigricans</tp:taxon-name-part></tp:taxon-name></italic> sp. nov. (<tp:taxon-name><tp:taxon-name-part taxon-name-part-type="order">Hymenoptera</tp:taxon-name-part></tp:taxon-name>, <tp:taxon-name><tp:taxon-name-part taxon-name-part-type="family">Braconidae</tp:taxon-name-part></tp:taxon-name>), a new reared species of a rare neotropical genus recovered through biodiversity inventory in Ecuador</article-title><source>Zookeys</source><day>24</day><month>03</month><year>2023</year><volume>1156</volume><fpage>15</fpage><lpage>24</lpage><pub-id pub-id-type="doi">10.3897/zookeys.1156.101396</pub-id></mixed-citation></tp:treatment-meta><tp:nomenclature><label>﻿</label><tp:taxon-name>
              <object-id xmlns:xlink="http://www.w3.org/1999/xlink" content-type="arpha" xlink:type="simple">A8723596-4DB9-568E-BDE1-77CD13912ED9</object-id>
              <tp:taxon-name-part taxon-name-part-type="genus" reg="Larissimus">Larissimus</tp:taxon-name-part>
              <tp:taxon-name-part taxon-name-part-type="species" reg="nigricans">nigricans</tp:taxon-name-part>
              <object-id xmlns:xlink="http://www.w3.org/1999/xlink" content-type="zoobank" xlink:type="simple">https://zoobank.org/D333F68F-7921-4E3E-A9FC-6A4D23BD8E18</object-id>
            </tp:taxon-name><tp:taxon-authority>Carrington-Hoekstra &amp; Whitfield</tp:taxon-authority><tp:taxon-status xmlns:xlink="http://www.w3.org/1999/xlink" xlink:type="simple">sp. nov.</tp:taxon-status><xref ref-type="fig" rid="F1">Fig. 1A–F</xref></tp:nomenclature><tp:treatment-sec sec-type="description" id="SECID0EPJAC"><title>Description.</title><p><bold>Holotype male.</bold> Body length 5.5 mm: fore wing length 5.4 mm.</p><p><bold><italic>Color</italic></bold> (Fig. <xref ref-type="fig" rid="F1">1A</xref>). Dark chestnut-brown, nearly black except: lighter brown clypeus, labrum, lateroventral portions of pronotum and propleuron, hind margin of propodeum, most of fore and mid legs and hind femur; whitish palpi, mid coxa, distoventral portions of hind coxa, anterior half and posterior margin of first metasomal tergite and lateral portions of metasomal tergites and sternites.</p><fig id="F1" position="float" orientation="portrait"><object-id xmlns:xlink="http://www.w3.org/1999/xlink" content-type="doi" xlink:type="simple">10.3897/zookeys.1156.101396.figure1</object-id><object-id xmlns:xlink="http://www.w3.org/1999/xlink" content-type="arpha" xlink:type="simple">76855E7B-C734-5AF7-B0BB-D8846A526A6B</object-id><label>Figure 1.</label><caption><p><italic><tp:taxon-name><tp:taxon-name-part taxon-name-part-type="genus" reg="Larissimus">Larissimus</tp:taxon-name-part><tp:taxon-name-part taxon-name-part-type="species" reg="nigricans">nigricans</tp:taxon-name-part></tp:taxon-name></italic> sp. nov., male <bold>A</bold> lateral habitus <bold>B</bold> proximal regions of left antenna <bold>C</bold> dorsal view, head and mesosoma <bold>D</bold> dorsal view, propodeum and metasoma <bold>E</bold> wings <bold>F</bold> emerged cocoon.</p></caption><graphic xmlns:xlink="http://www.w3.org/1999/xlink" xlink:href="zookeys-1156-015_article-101396__-g001.jpg" position="float" orientation="portrait" xlink:type="simple" id="oo_829225.jpg"><uri content-type="original_file" xlink:type="simple">https://binary.pensoft.net/fig/829225</uri></graphic></fig><p><bold><italic>Head</italic></bold> (Fig. <xref ref-type="fig" rid="F1">1B, C</xref>). Antenna slender and roughly same length as body; placodes on flagellomeres roughly arranged in somewhat disorganized rows (typically three proximally). Face and eyes moderately setose, less so in an area posterior to the antenna and anterior to the ocelli. Labrum large and contrastingly colored (pale against a dark frons), with indentation dividing the labrum into a smaller dorsal section and larger ventral section. Ocelli arranged in low triangle (anterior edge of lateral ocelli on more or less same transverse line as posterior edge of anterior ocellus); lateral ocellus slightly truncated laterally due to overlapping cuticle.</p><p><bold><italic>Mesosoma</italic></bold> (Fig. <xref ref-type="fig" rid="F1">1A, C, D</xref>). Pronotum laterally mostly smooth and hairless with setae mostly confined dorsal portion; ventral groove broad and smooth, dorsal groove indistinct. Mesoscutum convex, nearly smooth over most of surface with denser setae and faint punctation anteriorly and laterally. Scutellum smooth, convex, and subtriangular. Mesopleuron hairless centrally, with smooth shallow concavity in posterior half. Propodeum smooth with sharply defined medial carina over entire length.</p><p><bold><italic>Wings</italic></bold> (Fig. <xref ref-type="fig" rid="F1">1E</xref>). Fore wing areolet of moderate size, strongly triangular. Vein 2r exiting the pterostigma at nearly a right angle (vs much more strongly angled to distal end in <italic><tp:taxon-name><tp:taxon-name-part taxon-name-part-type="genus" reg="Larissimus">L.</tp:taxon-name-part><tp:taxon-name-part taxon-name-part-type="species" reg="cassander">cassander</tp:taxon-name-part></tp:taxon-name></italic>) and straight to juncture with 1Rs. Height and length of triangular areolet nearly equal. Hind wing: Cu and cu-a bending slightly distally/”outward” at juncture with M + Cu. Vein 3M as strong as 2M. Vein r vaguely spectral or absent. 2r-m weak, unpigmented.</p><p><bold><italic>Legs</italic></bold> (Fig. <xref ref-type="fig" rid="F1">1A, D</xref>). Middle leg: inner tibial spur much longer than outer and nearly as long as basitarsus. Hind leg: proximal end of femur marked with a very narrow light band (matching trochanter); tibial spurs both long, inner longer than outer and roughly 0.75 as long as basitarsus.</p><p><bold><italic>Metasoma</italic></bold> (Fig. <xref ref-type="fig" rid="F1">1D</xref>, known only from male): tergite I smooth, more than twice as long as broad (narrowest just before midlength), with medial groove strongest anteriorly. Tergite II smooth, strongly triangular and longer than maximum width, more than twice as broad posteriorly as anteriorly. Laterotergites strongly whitish and matching lateral band of white on Tergite III and more posterior tergites. Tergite III rectangular over posterior half but with anterolateral corners angled; central third polished and slightly raised and set off from more setose lateral portions by longitudinal grooves. Tergites IV–V roughly rectangular with a small medial patch of hairlessness surrounded by light setae.</p><p><bold>Female.</bold> Unknown.</p></tp:treatment-sec><tp:treatment-sec sec-type="variation" id="SECID0EMNAC"><title>Variation.</title><p>The two males available are extremely similar despite arising from different rearings in different years. The paratype male is slightly larger than the holotype.</p></tp:treatment-sec><tp:treatment-sec sec-type="Cocoon" id="SECID0ERNAC"><title>Cocoon</title><p><bold>(Fig. <xref ref-type="fig" rid="F1">1F</xref>).</bold> White, bluntly oval, spun from dense silk with loose strands externally.</p></tp:treatment-sec><tp:treatment-sec sec-type="host" id="SECID0E5NAC"><title>Hosts.</title><p>Unidentified species of <italic><tp:taxon-name><tp:taxon-name-part taxon-name-part-type="genus" reg="Ardonea">Ardonea</tp:taxon-name-part></tp:taxon-name></italic> Walker (<tp:taxon-name><tp:taxon-name-part taxon-name-part-type="family">Erebidae</tp:taxon-name-part></tp:taxon-name>, subfamily <tp:taxon-name><tp:taxon-name-part taxon-name-part-type="subfamily">Arctiinae</tp:taxon-name-part></tp:taxon-name>, tribe <tp:taxon-name><tp:taxon-name-part taxon-name-part-type="tribe">Lithosiini</tp:taxon-name-part></tp:taxon-name>) caterpillar (Fig. <xref ref-type="fig" rid="F2">2A, B</xref>) feeding on <italic><tp:taxon-name><tp:taxon-name-part taxon-name-part-type="genus" reg="Chusquea">Chusquea</tp:taxon-name-part><tp:taxon-name-part taxon-name-part-type="species" reg="scandens">scandens</tp:taxon-name-part></tp:taxon-name></italic> Kunth (<tp:taxon-name><tp:taxon-name-part taxon-name-part-type="family">Poaceae</tp:taxon-name-part></tp:taxon-name>), a common and widespread Andean bamboo (Fig. <xref ref-type="fig" rid="F2">2C</xref>).</p><fig id="F2" position="float" orientation="portrait"><object-id xmlns:xlink="http://www.w3.org/1999/xlink" content-type="doi" xlink:type="simple">10.3897/zookeys.1156.101396.figure2</object-id><object-id xmlns:xlink="http://www.w3.org/1999/xlink" content-type="arpha" xlink:type="simple">9E6D5D26-E039-594B-B3E6-D27476448C89</object-id><label>Figure 2.</label><caption><p>Host and host plant of <italic><tp:taxon-name><tp:taxon-name-part taxon-name-part-type="genus" reg="Larissimus">L.</tp:taxon-name-part><tp:taxon-name-part taxon-name-part-type="species" reg="nigricans">nigricans</tp:taxon-name-part></tp:taxon-name></italic> sp. nov. <bold>A</bold> parasitized caterpillar of lithosiine (<tp:taxon-name><tp:taxon-name-part taxon-name-part-type="subfamily">Arctiinae</tp:taxon-name-part></tp:taxon-name>, <tp:taxon-name><tp:taxon-name-part taxon-name-part-type="family">Erebidae</tp:taxon-name-part></tp:taxon-name>) moth on <italic><tp:taxon-name><tp:taxon-name-part taxon-name-part-type="genus" reg="Chusquea">Chusquea</tp:taxon-name-part></tp:taxon-name></italic> leaf <bold>B</bold> unparasitized caterpillar of the same species, showing healthy color, and from which the adult was reared and identified as <italic><tp:taxon-name><tp:taxon-name-part taxon-name-part-type="genus" reg="Ardonea">Ardonea</tp:taxon-name-part></tp:taxon-name></italic> sp. <bold>C</bold> a stand of <italic><tp:taxon-name><tp:taxon-name-part taxon-name-part-type="genus" reg="Chusquea">Chusquea</tp:taxon-name-part><tp:taxon-name-part taxon-name-part-type="species" reg="scandens">scandens</tp:taxon-name-part></tp:taxon-name></italic> Kunth from which the host caterpillars were reared.</p></caption><graphic xmlns:xlink="http://www.w3.org/1999/xlink" xlink:href="zookeys-1156-015_article-101396__-g002.jpg" position="float" orientation="portrait" xlink:type="simple" id="oo_829226.jpg"><uri content-type="original_file" xlink:type="simple">https://binary.pensoft.net/fig/829226</uri></graphic></fig></tp:treatment-sec><tp:treatment-sec sec-type="material" id="SECID0EUBAE"><title>Material examined.</title><p><bold><italic>Holotype</italic></bold> male: Ecuador: Napo Prov., Yanayacu Biological Station, bamboo trail 2051, <named-content xmlns:xlink="http://www.w3.org/1999/xlink" content-type="dwc:verbatimCoordinates" xlink:type="simple"><named-content content-type="geo-json" specific-use="{&#34;type&#34;:&#34;Point&#34;,&#34;coordinates&#34;:[-77.897800,-0.583300]}" id="NCID0ECCAE" xlink:type="simple">−0.5833, −77.8978</named-content></named-content>, 218 m elev., collected 12 February 2011, rearing code 55036. <bold><italic>Paratype</italic></bold>: same data as holotype but collected on yy road 2100, −0.5667, −77.8667, 21 April 2009, rearing code 38108. Both holotype and paratype deposited in 
              
              <named-content xmlns:xlink="http://www.w3.org/1999/xlink" xlink:type="simple" content-type="institution" xlink:href="http://grbio.org/institution/canadian-national-collection-insects-arachnids-and-nematodes" id="NCID0ENIAC">Canadian National Collection of Insects</named-content>, Ottawa (<named-content xmlns:xlink="http://www.w3.org/1999/xlink" content-type="dwc:institutional_code" xlink:title="Canadian National Collection of Insects" xlink:href="http://grbio.org/institution/canadian-national-collection-insects-arachnids-and-nematodes" xlink:type="simple">CNC</named-content>).</p></tp:treatment-sec><tp:treatment-sec sec-type="etymology" id="SECID0EOCAE"><title>Etymology.</title><p>From the Latin “nigricans”, meaning “blackish”. JFT and JBW have seen additional undescribed species of <italic><tp:taxon-name><tp:taxon-name-part taxon-name-part-type="genus" reg="Larissimus">Larissimus</tp:taxon-name-part></tp:taxon-name></italic> (primarily in the Canadian National Insect Collection) with different color patterns, but not predominantly blackish ones.</p></tp:treatment-sec><tp:treatment-sec sec-type="comments" id="SECID0E2CAE"><title>Comments.</title><p>Despite the dramatically different color combination and pattern, this new species is not strikingly different morphologically from <italic><tp:taxon-name><tp:taxon-name-part taxon-name-part-type="genus" reg="Larissimus">L.</tp:taxon-name-part><tp:taxon-name-part taxon-name-part-type="species" reg="cassander">cassander</tp:taxon-name-part></tp:taxon-name></italic>, at least based on the two males we have seen. Most structural differences are in minor shape proportions of structures (metasomal tergites narrower in the new species) and in wing vein angles (e.g., as mentioned above, compare angle of 2r in Figs <xref ref-type="fig" rid="F1">1E</xref>, <xref ref-type="fig" rid="F3">3C</xref>).</p><fig id="F3" position="float" orientation="portrait"><object-id xmlns:xlink="http://www.w3.org/1999/xlink" content-type="doi" xlink:type="simple">10.3897/zookeys.1156.101396.figure3</object-id><object-id xmlns:xlink="http://www.w3.org/1999/xlink" content-type="arpha" xlink:type="simple">A448341D-AC1B-5503-86B5-AD96907DF5A2</object-id><label>Figure 3.</label><caption><p><italic><tp:taxon-name><tp:taxon-name-part taxon-name-part-type="genus" reg="Larissimus">Larissimus</tp:taxon-name-part><tp:taxon-name-part taxon-name-part-type="species" reg="cassander">cassander</tp:taxon-name-part></tp:taxon-name></italic> Nixon, male, Brazil <bold>A</bold> lateral habitus <bold>B</bold> head, frontal view <bold>C</bold> fore wing <bold>D</bold> head, view from left side, showing malar suture <bold>E</bold> dorsal view, head and mesosoma <bold>F</bold> dorsal view, metasoma.</p></caption><graphic xmlns:xlink="http://www.w3.org/1999/xlink" xlink:href="zookeys-1156-015_article-101396__-g003.jpg" position="float" orientation="portrait" xlink:type="simple" id="oo_829227.jpg"><uri content-type="original_file" xlink:type="simple">https://binary.pensoft.net/fig/829227</uri></graphic></fig></tp:treatment-sec><tp:treatment-sec sec-type="Molecular data" id="SECID0EYEAE"><title>Molecular data.</title><p>Cytochrome c oxidase subunit 1 barcode sequence (sequence code BCNCC047-22 in the Barcode of Life (<abbrev xmlns:xlink="http://www.w3.org/1999/xlink" xlink:title="Barcode of Life" id="ABBRID0E5EAE" xlink:type="simple">BOLD</abbrev>) database (<xref ref-type="bibr" rid="B9">Ratnasingham and Hebert 2007</xref>, <xref ref-type="bibr" rid="B10">2013</xref>) consists of 614 bp and is 12% different in base pair identity from that of <italic><tp:taxon-name><tp:taxon-name-part taxon-name-part-type="genus" reg="Larissimus">L.</tp:taxon-name-part><tp:taxon-name-part taxon-name-part-type="species" reg="cassander">cassander</tp:taxon-name-part></tp:taxon-name></italic> (<abbrev xmlns:xlink="http://www.w3.org/1999/xlink" xlink:title="Barcode of Life" id="ABBRID0EVFAE" xlink:type="simple">BOLD</abbrev> BIN <ext-link xmlns:xlink="http://www.w3.org/1999/xlink" xlink:type="simple" ext-link-type="uri" xlink:href="http://boldsystems.org/index.php/Public_BarcodeCluster?clusteruri=BOLD:ABU6476">BOLD:ABU6476</ext-link>).</p><fig id="F4" position="float" orientation="portrait"><object-id xmlns:xlink="http://www.w3.org/1999/xlink" content-type="doi" xlink:type="simple">10.3897/zookeys.1156.101396.figure4</object-id><object-id xmlns:xlink="http://www.w3.org/1999/xlink" content-type="arpha" xlink:type="simple">970DCBDA-0AFA-5AFF-A165-57A20406C534</object-id><label>Figure 4.</label><caption><p><italic><tp:taxon-name><tp:taxon-name-part taxon-name-part-type="genus" reg="Larissimus">Larissimus</tp:taxon-name-part><tp:taxon-name-part taxon-name-part-type="species" reg="cassander">cassander</tp:taxon-name-part></tp:taxon-name></italic> Nixon, female, Brazil <bold>A</bold> lateral habitus <bold>B</bold> head, frontal view <bold>C</bold> wings (especially showing hind wing) <bold>D</bold> dorsal view, metasoma <bold>E</bold> dorsal view, head and mesosoma.</p></caption><graphic xmlns:xlink="http://www.w3.org/1999/xlink" xlink:href="zookeys-1156-015_article-101396__-g004.jpg" position="float" orientation="portrait" xlink:type="simple" id="oo_829228.jpg"><uri content-type="original_file" xlink:type="simple">https://binary.pensoft.net/fig/829228</uri></graphic></fig></tp:treatment-sec><ref-list><ref id="B9"><mixed-citation xmlns:xlink="http://www.w3.org/1999/xlink" xlink:type="simple"><person-group><name name-style="western"><surname>Ratnasingham</surname><given-names>S</given-names></name><name name-style="western"><surname>Hebert</surname><given-names>PDN</given-names></name></person-group> (<year>2007</year>) <article-title>BOLD: The Barcode of Life Data System (<ext-link xlink:type="simple" ext-link-type="uri" xlink:href="http://www.barcodinglife.org">www.barcodinglife.org</ext-link>).</article-title><source>Molecular Ecology Notes</source><volume>7</volume>(<issue>3</issue>): <fpage>355</fpage>–<lpage>364</lpage>. <ext-link xlink:type="simple" ext-link-type="doi" xlink:href="10.1111/j.1471-8286.2007.01678.x">https://doi.org/10.1111/j.1471-8286.2007.01678.x</ext-link></mixed-citation></ref><ref id="B10"><mixed-citation xmlns:xlink="http://www.w3.org/1999/xlink" xlink:type="simple"><person-group><name name-style="western"><surname>Ratnasingham</surname><given-names>S</given-names></name><name name-style="western"><surname>Hebert</surname><given-names>PDN</given-names></name></person-group> (<year>2013</year>) A DNA-based registry for all animal species: The Barcode Index Number (BIN) System. PLoS ONE 8(8): e66213. <ext-link xlink:type="simple" ext-link-type="doi" xlink:href="10.1371/journal.pone.0066213">https://doi.org/10.1371/journal.pone.0066213</ext-link></mixed-citation></ref></ref-list></tp:taxon-treatment>
